# Supplementary material for: Explainable Boosting Machine Predicting Length of Stay After Liver Surgery in Patients with Colorectal Liver Metastases
Source: Cancers (Basel). 2026 Jun 24;18(13):2053. doi: 10.3390/cancers18132053 (PMC13359731; doi:10.3390/cancers18132053)
Supplement: Supplementary file 1 [file cancers-18-02053-s001.zip]

Archive with 1 entries (1 files):
- cancers-4329474-supplementary.pdf
